# Supplementary material for: A colorimetric method to measure in vitro nitrogenase functionality for engineering nitrogen fixation
Source: Sci Rep. 2022 Jun 20;12:10367. doi: 10.1038/s41598-022-14453-x (PMC9209457; doi:10.1038/s41598-022-14453-x)
Supplement: Supplementary file 1 — Supplementary Information 2. [file 41598_2022_14453_MOESM1_ESM.xlsx]

## Sheet: NifH library
Organism	Phylum	Proved diazotroph	Relation to oxygen	Mechanism of nutrition	Optimal growth temp. (°C)	Reference 1	Reference 2	Reference 3
Bradyrhizobium japonicum (strain USDA 6)	a-proteobacteria	yes (symbiosis)	facultative anaerobic	chemoorganoheterotroph	28-30	Itakura M, et al. Genomic comparison of Bradyrhizobium japonicum strains with different symbiotic nitrogen-fixing capabilities and other Bradyrhizobiaceae members. ISME J 3, 326-339 (2009).	Kaneko T, et al. Complete Genome Sequence of the Soybean Symbiont Bradyrhizobium japonicum Strain USDA6T. Genes (Basel) 2, 763-787 (2011).	Siqueira AF, Minamisawa K, Sanchez C. Anaerobic Reduction of Nitrate to Nitrous Oxide Is Lower in Bradyrhizobium japonicum than in Bradyrhizobium diazoefficiens. Microbes Environ 32, 398-401 (2017).
Rhizobium leguminosarum bv. trifolii (strain WSM1689)	a-proteobacteria	yes (symbiosis)	aerobic	chemoorganoheterotroph	28	Terpolilli J, et al. Genome sequence of Rhizobium leguminosarum bv trifolii strain WSM1689, the microsymbiont of the one flowered clover Trifolium uniflorum. Stand Genomic Sci 9, 527-539 (2014).
Azotobacter vinelandii (strain DJ / ATCC BAA-1303)	g-proteobacteria	yes	aerobic	chemoorganoheterotroph	28	Setubal JC, et al. Genome sequence of Azotobacter vinelandii, an obligate aerobe specialized to support diverse anaerobic metabolic processes. J Bacteriol 191, 4534-4545 (2009).
Herbaspirillum seropedicae (strain SmR1)	b-proteobacteria	yes (endophyte)	aerobic	chemoorganoheterotroph	30	Pedrosa FO, et al. Genome of Herbaspirillum seropedicae strain SmR1, a specialized diazotrophic endophyte of tropical grasses. PLoS Genet 7, e1002064 (2011).	Aquino B, et al. Effect of point mutations on Herbaspirillum seropedicae NifA activity. Braz J Med Biol Res 48, 683-690 (2015).
Sinorhizobium meliloti (strain SM11)	a-proteobacteria	yes (symbiotic)	microaerobic	chemoorganoheterotroph	30	Schneiker-Bekel S, et al. The complete genome sequence of the dominant Sinorhizobium meliloti field isolate SM11 extends the S. meliloti pan-genome. J Biotechnol 155, 20-33 (2011).
Nostoc sp. (strain PCC 7120 / SAG 25.82 / UTEX 2576)	cyanobacteria	yes (heterocyst)	aerobic	facultative photoorganoheterotrophs	30	Bancroft I, Wolk CP, Oren EV. Physical and genetic maps of the genome of the heterocyst-forming cyanobacterium Anabaena sp. strain PCC 7120. J Bacteriol 171, 5940-5948 (1989).	Kaneko, et al. Complete Genomic Sequence of the Filamentous Nitrogen-fixing Cyanobacterium Anabaena sp. Strain PCC 7120. DNA Research 8, 205–213 (2001).	Stebegg R, Wurzinger B, Mikulic M, Schmetterer G. Chemoheterotrophic growth of the Cyanobacterium Anabaena sp. strain PCC 7120 dependent on a functional cytochrome c oxidase. J Bacteriol 194, 4601-4607 (2012).
Gloeothece sp. KO68DGA	cyanobacteria	yes (only during dark phase)	aerobic (12h light/ 12h dark)	photoautotroph	26	Taniuchi Y, Ohki K. Relation between nitrogenase synthesis and activity in a marine unicellular diazotrophic strain, Gloeothece sp. 68DGA (Cyanophyte), grown under different light/dark regimens. Phycological Research 55, 249-256 (2007).
Gluconacetobacter diazotrophicus (strain ATCC 49037 / DSM 5601 / PAl5)	a-proteobacteria	yes (endophyte)	aerobic	chemoorganoheterotroph	30	Pan B, Vessey JK. Response of the endophytic diazotroph Gluconacetobacter diazotrophicus on solid media to changes in atmospheric partial O(2) pressure. Appl Environ Microbiol 67, 4694-4700 (2001).	Bertini EV, Nieto Penalver CG, Leguina AC, Irazusta VP, de Figueroa LI. Gluconacetobacter diazotrophicus PAL5 possesses an active quorum sensing regulatory system. Antonie Van Leeuwenhoek 106, 497-506 (2014).
Roseiflexus sp. (strain RS-1)	roseiflexaceae (chloroflexi)	no	facultative anaerobic	photoheterotroph and chemoheterotroph under dark aerobic conditions	50	van der Meer MT, et al. Cultivation and genomic, nutritional, and lipid biomarker characterization of Roseiflexus strains closely related to predominant in situ populations inhabiting Yellowstone hot spring microbial mats. J Bacteriol 192, 3033-3042 (2010).
Geobacter sulfurreducens (strain ATCC 51573 / DSM 12127 / PCA)	d-proteobacteria	yes	anaerobic/microaerobic	chemoorganoheterotroph	35	Caccavo F, Jr., Lonergan DJ, Lovley DR, Davis M, Stolz JF, McInerney MJ. Geobacter sulfurreducens sp. nov., a hydrogen- and acetate-oxidizing dissimilatory metal-reducing microorganism. Appl Environ Microbiol 60, 3752-3759 (1994).	Lin WC, Coppi MV, Lovley DR. Geobacter sulfurreducens can grow with oxygen as a terminal electron acceptor. Appl Environ Microbiol 70, 2525-2528 (2004).
Pseudomonas stutzeri (strain DSM 4166 / CMT.9.A)	g-proteobacteria	yes	microaerobic	chemoorganoheterotroph	30	Krotzky A, Werner D. Nitrogen fixation in Pseudomonas stutzeri. Archives of Microbiology 147, 48-57 (1987).
Nostoc sp. (strain PCC 6720) (Anabaenopsis circularis)	cyanobacteria	yes (heterocyst)	aerobic	facultatively photoheterotrophic	30	Flores E, Wolk CP. Identification of facultatively heterotrophic, N2-fixing cyanobacteria able to receive plasmid vectors from Escherichia coli by conjugation. J Bacteriol 162, 1339-1341 (1985).
Ruminococcus albus (strain SY3)	firmicutes	nd	anaerobic	chemoorganoheterotroph	39	Atasoglu C, Newbold CJ, Wallace RJ. Incorporation of [(15)N] ammonia by the cellulolytic ruminal bacteria Fibrobacter succinogenes BL2, Ruminococcus albus SY3, and Ruminococcus flavefaciens 17. Appl Environ Microbiol 67, 2819-2822 (2001).
Paenibacillus sabinae (strain T27)	firmicutes	yes (anaerobic)	facultative anaerobic	chemoorganoheterotroph	30	Li X, et al. The genome of Paenibacillus sabinae T27 provides insight into evolution, organization and functional elucidation of nif and nif-like genes. BMC Genomics 15, 723 (2014).
Syntrophobacter fumaroxidans (strain DSM 10017 / MPOB)	d-proteobacteria	nd	anaerobic	chemoorganoheterotroph	37	Harmsen HJ, Van Kuijk BL, Plugge CM, Akkermans AD, De Vos WM, Stams AJ. Syntrophobacter fumaroxidans sp. nov., a syntrophic propionate-degrading sulfate-reducing bacterium. Int J Syst Bacteriol 48 Pt 4, 1383-1387 (1998).
Clostridium pasteurianum (strain BC1)	firmicutes	yes	anaerobic	chemoorganoheterotroph	37	Sun C, Zhang S, Xin F, Shanmugam S, Wu YR. Genomic comparison of Clostridium species with the potential of utilizing red algal biomass for biobutanol production. Biotechnol Biofuels 11, 42 (2018).
Rhodopseudomonas palustris	a-proteobacteria	yes	facultative anaerobic	photoautotrophic (anaerobic), photoheterotrophic (anaerobic) and chemolithoautotrophic	30	Larimer FW, et al. Complete genome sequence of the metabolically versatile photosynthetic bacterium Rhodopseudomonas palustris. Nat Biotechnol 22, 55-61 (2004).	Arashida H, Kugenuma T, Watanabe M, Maeda I. Nitrogen fixation in Rhodopseudomonas palustris co-cultured with Bacillus subtilis in the presence of air. J Biosci Bioeng 127, 589-593 (2019).
Rhodobacter capsulatus (strain ATCC BAA-309 / NBRC 16581 / SB1003)	a-proteobacteria	yes	facultative anaerobic	photoautotrophic (anaerobic), photoheterotrophic (anaerobic), chemoheterotrophic (aerobic), and chemolithoautotrophic (aerobic)	26	Madigan MT, Gest H. Growth of the photosynthetic bacterium Rhodopseudomonas capsulata chemoautotrophically in darkness with H2 as the energy source. Journal of Bacteriology 137, 524 LP-530 (1979).	Zhu YS, Cook DN, Leach F, Armstrong GA, Alberti M, Hearst JE. Oxygen-regulated mRNAs for light-harvesting and reaction center complexes and for bacteriochlorophyll and carotenoid biosynthesis in Rhodobacter capsulatus during the shift from anaerobic to aerobic growth. J Bacteriol 168, 1180-1188 (1986).	Yakunin AF, Hallenbeck PC. Regulation of nitrogenase activity in Rhodobacter capsulatus under dark microoxic conditions. Arch Microbiol 173, 366-372 (2000).
Gloeothece citriformis (strain PCC 7424)/ Cyanothece sp. PCC 7424	cyanobacteria	yes (aerobic and anaerobic conditions)	facultative anaerobic	photoautotroph	30	Bandyopadhyay A, et al. Novel metabolic attributes of the genus cyanothece, comprising a group of unicellular nitrogen-fixing Cyanothece. mBio 2, (2011).	Grundel M, Knoop H, Steuer R. Activity and functional properties of the isocitrate lyase in the cyanobacterium Cyanothece sp. PCC 7424. Microbiology (Reading) 163, 731-744 (2017).
Nostoc azollae (strain 0708) (Anabaena azollae (strain 0708))	cyanobacteria	yes (heterocyst, obligate symbiont)	nd	mixotroph (photoautotrophy and photoheterotrophy)	30	Ran L, et al. Genome erosion in a nitrogen-fixing vertically transmitted endosymbiotic multicellular cyanobacterium. PLoS One 5, e11486 (2010).
Synechococcus sp. (strain JA-2-3B'a(2-13)) (Cyanobacteria bacterium Yellowstone B-Prime)	cyanobacteria	yes (only during dark phase)	aerobic (photosynthetic) anaerobic (diazotrophic at night)	photoautotroph	50-55	Allewalt JP, Bateson MM, Revsbech NP, Slack K, Ward DM. Effect of temperature and light on growth of and photosynthesis by Synechococcus isolates typical of those predominating in the octopus spring microbial mat community of Yellowstone National Park. Appl Environ Microbiol 72, 544-550 (2006).
Geobacter metallireducens (strain GS-15 / ATCC 53774 / DSM 7210)	d-proteobacteria	yes	anaerobic	chemoorganoheterotroph	30	Lovley DR, et al. Geobacter metallireducens gen. nov. sp. nov., a microorganism capable of coupling the complete oxidation of organic compounds to the reduction of iron and other metals. Arch Microbiol 159, 336-344 (1993).	Bazylinski DA, Dean AJ, Schuler D, Phillips EJ, Lovley DR. N2-dependent growth and nitrogenase activity in the metal-metabolizing bacteria, Geobacter and Magnetospirillum species. Environ Microbiol 2, 266-273 (2000).
Azospirillum brasilense	a-proteobacteria	yes (microaerobic)	aerobic	chemoorganoheterotroph	30	Okon Y, Albrecht SL, Burris RH. Carbon and ammonia metabolism of Spirillum lipoferum. J Bacteriol 128, 592-597 (1976).	Tarrand JJ, Krieg NR, Dobereiner J. A taxonomic study of the Spirillum lipoferum group, with descriptions of a new genus, Azospirillum gen. nov. and two species, Azospirillum lipoferum (Beijerinck) comb. nov. and Azospirillum brasilense sp. nov. Can J Microbiol 24, 967-980 (1978).	Zhang Y, Burris RH, Ludden PW, Roberts GP. Regulation of nitrogen fixation in Azospirillum brasilense. FEMS Microbiol Lett 152, 195-204 (1997).
Azoarcus sp. (strain BH72)	b-proteobacteria	yes (microaerobic/endophyte)	aerobic	chemoorganoheterotroph	40	Reinhold-Hurek B, et al. Azoarcus gen. nov., Nitrogen-Fixing Proteobacteria Associated with Roots of Kallar Grass (Leptochloa fusca (L.) Kunth), and Description of Two Species, Azoarcus indigens sp. nov. and Azoarcus communis sp. nov. International Journal of Systematic Bacteriology 43, 574-584 (1993).	Hurek T, Reinhold-Hurek B, Turner GL, Bergersen FJ. Augmented rates of respiration and efficient nitrogen fixation at nanomolar concentrations of dissolved O2 in hyperinduced Azoarcus sp. strain BH72. J Bacteriol 176, 4726-4733 (1994).
Methanothermobacter marburgensis (strain ATCC BAA-927 / DSM 2133 / JCM 14651 / NBRC 100331 / OCM 82 / Marburg) (Methanobacterium thermoautotrophicum)	euryarchaeotes	yes	anaerobic	chemolithoautotroph	65	Fardeau ML, Peillex JP, Belaïch JP. Energetics of the growth of Methanobacterium thermoautotrophicum and Methanococcus thermolithotrophicus on ammonium chloride and dinitrogen. Archives of Microbiology 148, 128-131 (1987).	Wasserfallen A, Nolling J, Pfister P, Reeve J, Conway de Macario E. Phylogenetic analysis of 18 thermophilic Methanobacterium isolates supports the proposals to create a new genus, Methanothermobacter gen. nov., and to reclassify several isolates in three species, Methanothermobacter thermautotrophicus comb. nov., Methanothermobacter wolfeii comb. nov., and Methanothermobacter marburgensis sp. no…
Methanocaldococcus infernus (strain DSM 11812 / JCM 15783 / ME)	euryarchaeotes	nd	anaerobic	chemolithoautotroph	85	Jeanthon C, et al. Methanococcus infernus sp. nov., a novel hyperthermophilic lithotrophic methanogen isolated from a deep-sea hydrothermal vent. Int J Syst Bacteriol 48 Pt 3, 913-919 (1998).
Chlorobium tepidum (strain ATCC 49652 / DSM 12025 / NBRC 103806 / TLS)	chlorobi	yes	anaerobic	mixotroph (photoautotrophy and photoheterotrophy)	48	Wahlund TM, Madigan MT. Nitrogen fixation by the thermophilic green sulfur bacterium Chlorobium tepidum. J Bacteriol 175, 474-478 (1993).
Hydrogenobacter thermophilus (strain DSM 6534 / IAM 12695 / TK-6)	aquificales	no	facultative anaerobic	chemolithoautotroph	72	Kawasumi T, Igarashi Y, Kodama T, Minoda Y. Hydrogenobacter thermophilus gen. nov., sp. nov., an Extremely Thermophilic, Aerobic, Hydrogen-Oxidizing Bacterium. International Journal of Systematic Bacteriology 34, 5-10 (1984).	Nishihara A, Matsuura K, Tank M, McGlynn SE, Thiel V, Haruta S. Nitrogenase Activity in Thermophilic Chemolithoautotrophic Bacteria in the Phylum Aquificae Isolated under Nitrogen-Fixing Conditions from Nakabusa Hot Springs. Microbes Environ 33, 394-401 (2018).
Methanothermobacter thermautotrophicus (strain ATCC 29096 / DSM 1053 / JCM 10044 / NBRC 100330 / Delta H) (Methanobacterium thermoautotrophicum)	euryarchaeotes	no	anaerobic	chemolithoautotroph	65	Zeikus JG, Wolfe RS. Methanobacterium thermoautotrophicus sp. n., an anaerobic, autotrophic, extreme thermophile. J Bacteriol 109, 707-715 (1972).	Wasserfallen A, Nolling J, Pfister P, Reeve J, Conway de Macario E. Phylogenetic analysis of 18 thermophilic Methanobacterium isolates supports the proposals to create a new genus, Methanothermobacter gen. nov., and to reclassify several isolates in three species, Methanothermobacter thermautotrophicus comb. nov., Methanothermobacter wolfeii comb. nov., and Methanothermobacter marburgensis sp. no…
Frankia sp. (strain FaC1)	actinobacteria	yes	anaerobic	chemoorganoheterotroph	28	Ligon JM, Nakas JP. Isolation and Characterization of Frankia sp. Strain FaC1 Genes Involved in Nitrogen Fixation. Appl Environ Microbiol 53, 2321-2327 (1987).
Zymomonas mobilis subsp. mobilis (strain ATCC 31821 / ZM4 / CP4)	a-proteobacteria	yes (anaerobic)	facultative anaerobic	chemoorganoheterotroph	30	Seo JS, et al. The genome sequence of the ethanologenic bacterium Zymomonas mobilis ZM4. Nat Biotechnol 23, 63-68 (2005).	Kremer TA, LaSarre B, Posto AL, McKinlay JB. N2 gas is an effective fertilizer for bioethanol production by Zymomonas mobilis. Proc Natl Acad Sci U S A 112, 2222-2226 (2015).
Firmicutes bacterium CAG:536	firmicutes	nd	nd	nd	nd	Uniprot
Leptolyngbya boryana (strain Dg5)	cyanobacteria	yes (under micro-pxic onditions)	facultative anaerobic	photoautotroph + heterotroph in dark conditions	30	Tsujimoto R, Kamiya N, Fujita Y. Transcriptional regulator ChlR and CnfR are essential for diazotrophic growth in nonheterocystous cyanobacteria. Proceedings of the National Academy of Sciences May 2014, 111 (18) 6762-6767; DOI: 10.1073/pnas.1323570111
Dehalococcoides ethenogenes (strain 195) (Dehalococcoides mccartyi 195)	chloroflexi	yes	anaerobic	chemoorganoheterotroph	35	Lee PK, He J, Zinder SH, Alvarez-Cohen L. Evidence for nitrogen fixation by "Dehalococcoides ethenogenes" strain 195. Appl Environ Microbiol. 2009;75(23):7551-7555. doi:10.1128/AEM.01886-09
Frankia alni (strain ACN14A)	actinobacteria	yes (symbiosis)	aerobic	chemoorganotroph	28	Normand P, Lapierre P, Tisa LS, et al. Genome characteristics of facultatively symbiotic Frankia sp. strains reflect host range and host plant biogeography. Genome Res. 2007;17(1):7-15. doi:10.1101/gr.5798407	Gifford I, Vance S, Nguyen G, Berry AM. A Stable Genetic Transformation System and Implications of the Type IV Restriction System in the Nitrogen-Fixing Plant Endosymbiont Frankia alni ACN14a. Front Microbiol. 2019;10:2230. Published 2019 Sep 24. doi:10.3389/fmicb.2019.02230
		nd, not determined	nd, not determined	nd, not determined	nd, not determined

## Sheet: Protein information
Organism	NifH variant expressed in yeast	NifH UniProt number	NifH protein sequence	Length (amino acids)	% Identity (to NifHAv)	NifM (E value)a	NifM proteinb	NifM protein sequence
Bradyrhizobium japonicum (strain USDA 6)	ScNifHBj	I4DDG5	MASLRQIAFYGKGGIGKSTTSQNTLAALAEMGQKILIVGCDPKADSTRLILHAKAQDTILSLAASAGSVEDLELEDVMKVGYQDIRCVESGGPEPGVGCAGRGVITSINFLEENGAYENIDYVSYDVLGDVVCGGFAMPIRENKAQEIYIVMSGEMMAMYAANNISKGILKYANSGGVRLGGLICNERQTDKELELAEALAKKLGTQLIYFVPRDNVVQHAELRRMTVLEYAPDSKQADHYRKLAAKVHNNGGKGIIPTPISMDELEDMLMEHGIIKAVDESIIGKTAAELAAS	294	75.9	0.61
Rhizobium leguminosarum bv. trifolii (strain WSM1689)	ScNifHRl	W0ITJ2	MAALRQIAFYGKGGIGKSTTSQNTLAALVELGQKILIVGCDPKADSTRLILNSKAQGTVLDLAATKGSVEDLELGDVLKTGYGGIKCVESGGPEPGVGCAGRGVITSINFLEENGAYDDVDYVSYDVLGDVVCGGFAMPIRENKAQEIYIVMSGEMMALYAANNIARGILKYASAGSVRLGGLICNERQTDRELDLAEALAAKLNSKLIHFVPRDNIVQHAELRKMTVIQYAPRSKQAAEYRWLAEKIHSNSGKGTIPTPITMEELEDMLLDFGIMKSDEQMLEELLVNGGQAVS	295	72	5.3
Azotobacter vinelandii (strain DJ / ATCC BAA-1303)	ScNifHAv	C1DGZ6	MAMRQCAIYGKGGIGKSTTTQNLVAALAEMGKKVMIVGCDPKADSTRLILHSKAQNTIMEMAAEAGTVEDLELEDVLKAGYGGVKCVESGGPEPGVGCAGRGVITAINFLEEEGAYEDDLDFVFYDVLGDVVCGGFAMPIRENKAQEIYIVCSGEMMAMYAANNISKGIVKYANSGSVRLGGLICNSRNTDREDELIIALANKLGTQMIHFVPRDNVVQRAEIRRMTVIEYDPKAKQADEYRALARKVVDNKLLVIPNPITMDELEELLMEFGIMEVEDESIVGKTAEEV	290	100		ACO76432.1	MASERLADGDSRYYLLKVAHEQFGCAPGELSEEQLQQADRIIGRQRHIEDAVLRSPDAIGVVIPPSQLEEAWAHIASRYESPEALQQALDAQALDAAGMRAMLARELRVEAVLDCVCAGLPEISDTDVSLYYFNHAEQFKVPAQHKARHILVTINEDFPENTREAARTRIETILKRLRGKPERFAEQAMKHSECPTAMQGGLLGEVVPGTLYPELDACLFQMARGELSPVLESPIGFHVLYCESVSPARQLTLEEILPRLRDRLQLRQRKAYQRKWLESLLQQNATLENLAHG
Herbaspirillum seropedicae (strain SmR1)	ScNifHHs	D8IZK5	MASLRQIAFYGKGGIGKSTTSQNTLAALAQMGQRILIVGCDPKADSTRLILHAKAQDTILSLAADAGSVEDLELEDVMKIGYQNIRCVESGGPEPGVGCAGRGVITSINFLEEEGAYDDTDYVSYDVLGDVVCGGFAMPIRENKAQEIYIVMSGEMMAMYAANNISKGILKYANSGGVRLGGLICNERKTDKELELATALAAKLNSKLIHFVPRDNIVQHAELRRMTVLEYAPDSKQAGEYRTLANKIHENAGNGTIPTPITMDELEDLLMQHGLMPVVDESMVGKSAEVAA	292	75.3	3e-12	ADJ63733.1	MFDFIRTHQRLMQFLLLLFIFPSFAFFGLEGYSRLTDDNGVAKVAGQTITKEEWDAAHRQQLERMRQVYGNQFDSKIFDSPQARRAILDNLIAQRALGAEVVASKLVVPDQVLQQSILQIPGLTKADGKFDNEQYRVLLAAQGMTPKSYEAGLRREMAVQQLNAAIQTTAFAPKTVAENLSALNDQERTVQMLNFKPDSYASQVKLSDEMLKDYYDKNSARFETPEQADIEYVVLDAAAVAAQAAVTDDDIKAYYEQNKKLYATEEQRRASHILIAVKKDASAADQAAAKSKAEGLVAQLRKNPGEFAKLAKANSQDPGSAENGGDLGYFGKGAMVKPFEDAAFSLKQGEISDPVQSDFGYHIIEVTGIKPAAVKPLESVKAEIGSEIKKQIAAKKYSE…
Sinorhizobium meliloti (strain SM11)	ScNifHSm	F7XF73	MAALRQIAFYGKGGIGKSTTSQNTLAALVDLGQKILIVGCDPKADSTRLILNAKAQDTVLHLAATEGSVEDLELEDVLKVGYRGIKCVESGGPEPGVGCAGRGVITSINFLEENGAYNDVDYVSYDVLGDVVCGGFAMPIRENKAQEIYIVMSGEMMALYAANNIAKGILKYAHAGGVRLGGLICNERQTDRELDLAEALAARLNSKLIHFVPRDNIVQHAELRKMTVIQYAPNSKQAGEYRALAEKIHANSGRGTVPTPITMEELEDMLLDFGIMKSDEQMLAELHAKEAKVIAPH	297	69.6	3.1
Nostoc sp. (strain PCC 7120 / SAG 25.82 / UTEX 2576)	ScNifHNs	P00457	MTDENIRQIAFYGKGGIGKSTTSQNTLAAMAEMGQRIMIVGCDPKADSTRLMLHSKAQTTVLHLAAERGAVEDLELHEVMLTGFRGVKCVESGGPEPGVGCAGRGIITAINFLEENGAYQDLDFVSYDVLGDVVCGGFAMPIREGKAQEIYIVTSGEMMAMYAANNIARGILKYAHSGGVRLGGLICNSRKVDREDELIMNLAERLNTQMIHFVPRDNIVQHAELRRMTVNEYAPDSNQGQEYRALAKKINNDKLTIPTPMEMDELEALKIEYGLLDDDTKHSEIIGKPAEATNRSCRN	299	72.2	no similarity
Gloeothece sp. KO68DGA	ScNifHGsp	A2V899	MRQIAFYGKGGIGKSTTSQNTIAALAETNRIMIVGCDPKADSTRLMLHTKAQTTILHLAAERGTVEDIELEEVLLEGYQGVKCVESGGPEPGVGCAGRGIITAINFLEEEGAYEDLDFVSYDVLGDVVCGGFAMPIREGKAQEIYIVTSGEMMAMYAANNIARGILKYAHTGGVRLGGLICNSRNVNCEAELIEELARRLGTQMIHFVPRSKQVQEAELRRMTVIEYSPDHPQAQEYRELSRKIENNTNLVIPTPITMEELETLLVDFGILGGEDEYEKALQADKAAGKA	290	76.3	no similarity
Gluconacetobacter diazotrophicus (strain ATCC 49037 / DSM 5601 / PAl5)	ScNifHGd	Q9ZIE4	MSKLRQIAFYGKGGIGKSTTSQNTLAALVEMGQKILIVGCDPKADSTRLILNAKAQDTVLSLAAEAGSVEDLELEDVLKIGYKGIKCVESGGPEPGVGCAGRGVITSINFLEENGAYDDVDYVSYDVLGDVVCGGFAMPIRENKAQEIYIVMSGEMMALYAANNIAKGILKYAHSGGVRLGGLICNERQTDREYDLADALAKRLNSKLVHFVPRANIVQHAELRKQTVIEYAPDSAQAGEYRTLAQKIHANSGQGTVPTPITMEELEDMLLEFGIMKTDEQALAELAAKEAKAAAALA	298	70.5	4.3
Roseiflexus sp. (strain RS-1)	ScNifHRs	A5USK5	MRQVAFYGKGGIGKSTTQQNTAAALASMGYRLMVVGCDPKADCTRLLLRGVRQPSVLDTLRDVGPESVQLEKVVVQGYGGVKCVESGGPEPGVGCGGRGVITAIQTLETLGAYKDDLDYVFYDVLGDVVCGGFAMPIREGYAEEIYIVCSGEYMALFAANNICKGIKKFAERGYARLGGLICNSRLVENERALVEEFARRLNTKMIHFVPRSKDVQRAEINKKTVIDYDPELPQAHEYRELARKIDENDEFTIPTPITQDELEDLMREYGIVD	273	65	3.8
Geobacter sulfurreducens (strain ATCC 51573 / DSM 12127 / PCA)	ScNifHGs	Q749C2	MRQVAIYGKGGIGKSTTTQNTVAGLATLGKKVMIVGCDPKADSTRLILHAKAQDTVMDLVRDMGTVEDLELEDVLKVGFKDIKCVESGGPEPGVGCAGRGVITAINFLEENGAYTPDLDFVFYDVLGDVVCGGFAMPIRENKAEEIYIVCSGEMMAMYAANNISKGILKYSSSGKVRLGGLICNSRNTDREADLIEALAAKLGTQMIHFVPRDNQVQRAELRRMTVIEYSPEHKQAQEYLTLAQKIIDNKMLVVPTPLEMEELEDLLMEFGIIEAEDESIVGVAEVAAK	289	81.9	3e-19	AAR33693.1	MTSRTLLVGALLVALAAGVSRAEEINPVVGKAGEFTLREADLDRFIDALPAEAQQQLRKNPEQRSLLAREILQTRAIAMKARKDGFDRKPEVRERLGYFVDDFLAREYLTKVVIAGVKVSDAELRAYYQEHAKDFVMPEQAIVRHIFIGFTDAADSQAKAAAKTKTEGVLERLKKGEDFAAVAAEASEDIESAKEGGLLGAITPGQTNSEEFEKAVFALKAGEMSGLVESPFGYHIVKVDERKEKRALPFDEVKDALRSKLQGEAEQKKLREFVDEVAKQTGLELPASEEKPSGEGK
Pseudomonas stutzeri (strain DSM 4166 / CMT.9.A)	ScNifHPs	F2MZY1	MAMRQCAIYGKGGIGKSTTTQNLVAALAELGKKVMIVGCDPKADSTRLILHSKAQNTIMEMAAEAGTVEDLELEDVLKTGYGDIKCVESGGPEPGVGCAGRGVITAINFLEEEGAYEDDLDFVFYDVLGDVVCGGFAMPIRENKAQEIYVVCSGEMMAMYAANNICKGIVKYANSGSVRLGGLICNSRNTDREDELIMALADKLGSQMIHFVPRDNVVQRAEIRRMTVIEYDPAAKQADEYRTLAKKIVENKKLVIPTPISMDELEALLMEFGIMDEEDMTIVGKTAAEEVVA	292	92	8e-99	AEA83298.1	MSIDLVTGKDARYQLLKVAHERFGCAPAALSSQQREQAERIVGRQLQLENAVLHSAEACGVVIPDEQVADAWAEIAARYEDPLALHKALDDSGLDEAGLRQLLARELKVETVLQRVCAGLPEITDTEVSLYYFNHPERFVRPATRLARQILITVNEDFPENSRTSAWRRINLIAERLLRKPQRFAEQALKHSECPSAMEGGSLGLIRPGVLYPQLEACLFALRAGEIGPVVETPLGFHLLFCEEIHPAGHLSLQEVLPHLREKLRARQYERHQRAWLAGLLQSAPTSPESLP
Nostoc sp. (strain PCC 6720) (Anabaenopsis circularis)	ScNifHNsp	Q51296	MTDENIRQIAFYGKGGIGKSTTSQNTLAAMAEMGQRIMIVGCDPKADSTRLMLHAKAKTTVLHLAAERGAVEDLELHEVMLTGFRGVRCVESGGPEPGVGCAGRGIITAINFLEENGAYQDLDFVSYDVLGDVVCGGFAMPIREGKAQEIYIVTSGEMMAMYAANNIARGILKYAHSGGVRLGGLICNSRKTDREAELIENLAERLNTQMIHFVPRDNIVQHAELRRMTVNEYAPDSNQGQEYRALAKKIINNDKLTIPTPIEMDELEALLIEYGILDDDSKHAEIIGKPAEATK	295	72.2	no similarity
Ruminococcus albus (strain SY3)	ScNifHRa	A0A011WTQ9	MAKELRQIAIYGKGGIGKSTTTQNLTAGLVERGNNVMVVGCDPKADSTRLLLGGLHQKTVLDTLRDQGEDEIELDAILKEGFMGTKCVESGGPEPGVGCAGRGIITSIGLLERLGAYTEDLDYVFYDVLGDVVCGGFAMPIREGKAKEIYIVASGEMMALYAANNISKGIARYARQGGVRLGGIICNSRNVDREAELVRAFAKELGTQMIHFVPRDNDVQRAEIRKKTVIQHFPESKQADEYRALAEKIEQNDMFVIPKPMTQERLEEILVEYGLMDDLKDDYKI	285	68.6	no similarity
Paenibacillus sabinae (strain T27)	ScNifHPsa	X5A3S4	MSKKPRQIAFYGKGGIGKSTTSQNTLAQLATTFGQKIMIVGCDPKADSTRLILNTKAQQTVLHLAAEMGSVEDLELEDVVSTGFGDILCVESGGPEPGVGCAGRGIITSINFLEEQGAYDGMDFISYDVLGDVVCGGFAMPIRENKAQEIYIVCSGEMMAMYAANNIARGILKYAQSGGVRLGGLICNSRNTDREDELIMELARRLNTQMIHFVPRDNVVQHAELRRMTVTQYNPEHNQANEYKQLADKILHNEMLTIPTPIEMDELEQLLIEFGVVEDEETAIKKLEEKEAAANA	296	73.9	no similarity
Syntrophobacter fumaroxidans (strain DSM 10017 / MPOB)	ScNifHSf	A0LH11	MRKIAIYGKGGIGKSTTTQNTVAGLAEMGRKVMVVGCDPKADSTRLLLGGLSQKTVLDTLRTEGEDVELDDIRKVGFSKSICVESGGPEPGVGCAGRGIITSINLLEQLGAYASTQALDYVFYDVLGDVVCGGFAMPIREGKAREIYIVVSGEMMAMYAANNICKGIVKFAEAGGVRLGGLICNSRKVDNEKEMIEAFARQLGTQMIHFVPRDNMVQRAEINRKTVIEFDPAHSQADEYRSLARKIEDNDMHVIPKPMHTDHLEKLLIEHGLAA	274	70.1	0.003
Clostridium pasteurianum (strain BC1)	ScNifHCp	R4K6E7	MRQVAIYGKGGIGKSTTTQNLTSGLHAMGKKIMVVGCDPKADSTRLLLGGLAQKSVLDTLREEGEDVELDSILKDGYGGIRCVESGGPEPGVGCAGRGIITSINMLEQLGAYTDDLDYVFYDVLGDVVCGGFAMPIREGKAQEIYIVASGEMMALYAANNISKGIQKYAKSGGVRLGGIICNSRKVANEYELLDAFAKELGSQLIHFVPRSPMVTKAEINKQTVIEFDPTCEQAEEYRELARKVDENKLFVIPKPMTQERLEEILMQYGLMDL	273	69.5	2e-08	AGK95245.1	MENKILASVNGKEITENDIDQVILSFPQDKRHQLLTEKGKKRLLDQLVSFELIYNDAKDKGLENDDEYKSQLETMKKEILTQIGMKRALSGVAVVTEQEAKDYYELNKDKFKTAATATAKHILLDTEEDALKVSGEIKAGKSFEDAAREYSTCPSKEEGGNLGTFTKGQMVVEFEEASFTQEIGIVGDPVKTQYGYHIIKVENRTEDIPKTFEEVKENIINGLTKERQNMKYTKYMEELKEKYPVEIK
Rhodopseudomonas palustris	ScNifHRp	A0A0D7EF34	MALRQIAFYGKGGIGKSTTSQNTLAALVDLGQKILIVGCDPKADSTRLILNTKMQDTVLSLAAEAGSVEDLELEDVMKVGYKGIKCTEAGGPEPGVGCAGRGVITAINFLEENGAYENVDYVSYDVLGDVVCGGFAMPIRENKAQEIYIVMSGEMMALYAANNIAKGILKYASSGGVRLGGLICNERQTDRELDLAEALAKRLNSQLIHFVPRDNIVQHAELRRKTVIEYAPDCQQAKEYRALAEKIHANGGKGTIPTPITMEELEEMLLDFGIMKTEEQALAELAAKEAAKLAAATA	298	71	3.5
Rhodobacter capsulatus (strain ATCC BAA-309 / NBRC 16581 / SB1003)	ScNifHRc	D5ANI3	MGKLRQIAFYGKGGIGKSTTSQNTLAALVEMGQKILIVGCDPKADSTRLILNTKLQDTVLHLAAEAGSVEDLEVEDVVKIGYKGIKCTEAGGPEPGVGCAGRGVITAINFLEENGAYDDVDYVSYDVLGDVVCGGFAMPIRENKAQEIYIVMSGEMMALYAANNIAKGILKYANSGGVRLGGLICNERKTDRELELAEALAAKLGCKMIHFVPRNNVVQHAELRRETVIQYDPTCSQAQEYRELARKIHENSGKGVIPTPITMEELEEMLMDFGIMQSEEDREKQIAEMEAAMKA	295	75.3	4.6
Gloeothece citriformis (strain PCC 7424)/ Cyanothece sp. PCC 7424	ScNifHGc	B7KG76	MRQIAFYGKGGIGKSTTSQNTLAGMAQNGNRIMIVGCDPKADSTRLILNTKAQVTVLHLAAERGAVEDLELEDVLLQGFADIKCVESGGPEPGVGCAGRGIITAINFLEEEGAYEDLDFVSYDVLGDVVCGGFAMPIREGKAQEIYIVTSGEMMAMYAANNIARGILKYAHTGGVRLGGLICNSRNVNRETDLIEELADRLNTQMIHFVPRSKQVQEAELRRMTVIQYSPDHPQADEYRTLAKKIEENTKLTIPTPIDNDTLEELLINYGLLGSEEEYKKVMEADMATQALTRATSINK	299	72.3	no similarity
Nostoc azollae (strain 0708) (Anabaena azollae (strain 0708))	ScNifHNa	D7E490	MAIDKKIRQIAFYGKGGIGKSTTSQNTLAAMAEMGQRILIVGCDPKADSTRLMLHSKAQTTVLHLAAERGAVEDLELHEVMLTGFRGVKCVESGGPEPGVGCAGRGIITAINFLEENGAYQDVDFVSYDVLGDVVCGGFAMPIREGKAQEIYIVTSGEMMAMYAANNIARGILKYAHTGGVRLAGLICNSRNVDREIELIETLAKRLNTHMIHYVPRDNIVQHAELRRMTVNEYAPDSDQGNEYRTLAKKIINNKNLTIPTPIEMEELEELLIEFGILESDENTEKLVGKSATEAPVKK	299	72	no similarity
Synechococcus sp. (strain JA-2-3B'a(2-13)) (Cyanobacteria bacterium Yellowstone B-Prime)	ScNifHSs	Q2JP78	MRQIAFYGKGGIGKSTTCQNTVAGMAELGQRIMIVGCDPKADSTRLMLHCKAQTTVLHLAAERGSVEDVELEEVVLTGYRGVRCVESGGPEPGVGCAGRGIITAINFLEENGAYEDLDFVCYDVLGDVVCGGFAMPIREGKAQEIYIVCSGEMMAMYAANNIARGVLKYAYSGGVRLGGLICNSRKVDREIELIEALAEKLNTKMLHFIPRDNVVQHAELRRMTVIEYSPDCNQADEYRALAKKIINNTDLRIPTPISMDELEQLLIEFGVLDDDQKIAHLIGKTEKELAPV	292	73.1	no similarity
Geobacter metallireducens (strain GS-15 / ATCC 53774 / DSM 7210)	ScNifHGm	Q39XX0	MRQIAIYGKGGIGKSTTTQNTVAGLASLGKKVMIVGCDPKADSTRLILHAKAQATVMDKVRELGTVEDLELDDILKVGYGDVKCVESGGPEPGVGCAGRGVITAINFLEENGAYTDDLDFVFYDVLGDVVCGGFAMPIRENKAEEIYIVCSGEMMAMYAANNIAKGILKYASSGKVRLAGLICNARKTDKEYELIDALAKKLGTQMIHFVPRDNQVQRAELRRMTVIEYSPEHPQANEYRTLAKKILDNKMLVVPTPLEMEELEDLLMEFGIMEAEDESIVGVAEAVAR	289	82.3	2e-14	ABB31057.1	MNVFKTARRQIIALSAIALLAGTAGANAAPTAKADAKAGEAPSATTAVARVNGVDITRAELERAKKIILSRNQMASAAMNDEMSKKVEEAALNQLIAKELLFQAGKKQEIKDLDKKIQEKVAEHKARFKSQADYEKALKEMDMTEKEVETFTREDMVIGNLIETKIVANTKITDDEAKKFYNDNKDKFRREEAVRASHILVSADQKASPEEKKKAKEKAEALLKQLKGGADFAELAKKESSCPSSAQGGDLGFFGKGQMVPEFEKTAFNLKPGEVSDVVETQFGYHIIKLAEKKDAETVPFEEAKERIVQFLTQQKVQAGIGEYVDELRKKGKVEILSK
Azospirillum brasilense	ScNifHAb	A0A060DMN7	MSLRQIAFYGKGGIGKSTTSQNTLAALVELDQKILIVGCDPKADSTRLILHAKAQDTVLHLAAEAGSVEDLELEDVLKIGYKGIKCVESGGPEPGVGCAGRGVITSINFLEENGAYDDVDYVSYDVLGDVVCGGFAMPIRENKAQEIYIVMSGEMMALYAANNIAKGILKYAHSGGVRLGGLICNERQTDKEIDLASALAGRLGTQLIHFVPRDNIVQHAELRRMTVIEYAPDSQQAQEYRQLANKVHANKGKGTIPTPITMEELEEMLMDFGIMKSEEQQLAELQAKEAAKA	293	73.8	7.6
Azoarcus sp. (strain BH72)	ScNifHAs	Q9F0V9	MAKLRQCAIYGKGGIGKSTTTQNLVAALAEAGKKVMIVGCDPKADSTRLILHSKAQTTVMHLAAEAGSVEDLELDDVLSVGFGGVKCVESGGPEPGVGCAGRGVITAINFLEEEGAYDDELDFVFYDVLGDVVCGGFAMPIRENKAQEIYIVCSGEMMAMYAANNIAKGIVKYANSGGVRLGGLICNSRNTDREDELIEALAAAMGTQMIHFVPRDNAVQHAEIRRMTVIEYDPTHKQADQYRQLAQKVLNNKMLVIPTPIEMEQLEALLMEFGIMEQEDESIVGQTAAELAAGAAA	297	86.8	7e-64	CAL93163.1	MSAQVYYELKAALALFSKSPGALDDAENARVKAVARRYTEIESVVLASSEAQGVCLAEGAVDKAVGEIRGRYEDEGAFALELEAAGLDLPGLTAALQRDLLVEAVMERVGARAGSVDETEAEIFYYAHVDRFRAPERRTVRHILVTINDAYPDNRREVASRRIHEICKRLNNKPERFEEQAMKHSECPTALNGGLLGELPRGTLYPELDAVLFEMKAGQLSGVVESEIGFHLLRCDAIQPERVLSFAEVSESLRQQLTAERGRKDARRWLTELLKRTTAEAVATN
Methanothermobacter marburgensis (strain ATCC BAA-927 / DSM 2133 / JCM 14651 / NBRC 100331 / OCM 82 / Marburg) (Methanobacterium thermoautotrophicum)	ScNifHMm	Q50785	MVRKIAIYGKGGIGKSTTQQNTAAAMSYFHGKNVMIHGCDPKADSTRLILGGKMQTTMMDTLRELGEGACTPDKVIETGFGGIRCVESGGPEPGVGCAGRGVITAITLMERHGVYENDLDFVFFDVLGDVVCGGFAMPVRDGKAEEIYIVASGEMMALYAANNICRGMVKYARQSGVRLGGIICNSRNVDGERELLEEFCERIGTQMIHFVPRDNIVQKAEFNKKSVIEFDPECNQSQEYRELARKIIENTDFVIPEPMTMDEMEDLVVKYGVLD	275	62.9	no similarity
Methanocaldococcus infernus (strain DSM 11812 / JCM 15783 / ME)	ScNifHMi	D5VUA1	MSFDEIAPNAKKVAIYGKGGIGKSTTTQNTAAALAYYYKLKGMIHGCDPKADSTRMILHGKPQETVMDVLREEGEEGVTLEKVRKVGFCGIYCVESGGPEPGVGCAGRGVITAVNLMKELGGYPDDLDFLFFDVLGDVVCGGFAMPLRDGLAKEIYIVSSGEMMALYAANNIAKGILKYAEQSGVRLGGIICNSRNVDGERELMEEFCDKLGTKLIHFIPRDNIVQKAEFNKMTVVEFAPDHPQALEYKKLGKKIMDNDELVIPTPLSMDELEKLVEKYGLYDK	284	63.9	4.1
Chlorobium tepidum (strain ATCC 49652 / DSM 12025 / NBRC 103806 / TLS)	ScNifHCt	Q8KC92	MRKVAIYGKGGIGKSTTTQNTVAGLAEAGKKVMVVGCDPKADSTRLLLGGLQQKTVLDTLREEGEEVELEDIIKEGYRNTRCTESGGPEPGVGCAGRGIITSVNLLEQLGAYDDEWELDYVFYDVLGDVVCGGFAMPIRDGKAEEIYIVCSGEMMAMYAANNICKGILKYADAGGVRLGGLICNSRKVDNEREMIEELARRLGTQMIHFVPRDNFVQRAEINRKTVIDFDPTHPQADEYRALAKKIDENKMFVIPKPLEIDELESLLIEFGIAN	274	71.2	no similarity
Hydrogenobacter thermophilus (strain DSM 6534 / IAM 12695 / TK-6)	ScNifHHt	D3DIE1	MRQIAIYGKGGIGKSTTTQNTVAALAEAGRKCFIVGCDPKADSTRLILHVKAQSTVMHLAAERGAVEDLDLDEVMLVGFGGIKCVESGGPEPGVGCAGRGVITAINFLEENGAFDDDLDYVFYDVLGDVVCGGFAMPIREGKAQEIYIVTSGEMMAMYAANNISKGILKYAHSGGVRLGGLICNSRNVDNERELIEALAEKLGTQMIHFLPRNNIVQEAELRRMTVIEYAPDHPMADEYRTLAKKIEENRKLSIPTPLTMDELEQLLVEYGIMKPEEVA	279	78	0.001	ADO45461.1	MALFVLITLLMVGFSYANVVAKVNQRSITREEVISAFNAYWRGIIHLPIAQATKRDMQEFLVEYVRSLIIQQEAKKMGINVKESEFKEYITKNIGNVPLSETVRELVKTEILTNKILDRIAKDIDVSDREITAYYYLNLRDFKLPAQVLVRRVLVEDLDTANEVYYRLSKGAESLEGLRGVKEGDPMWYSIQTLPEIVKQQLYPYEVGKTSKPIDTGSGYLILKVIDRRGDGILSLEEAKPVVKEKLLKEKRQEVFKKWFQKVSKEYRVEFFFWQL
Methanothermobacter thermautotrophicus (strain ATCC 29096 / DSM 1053 / JCM 10044 / NBRC 100330 / Delta H) (Methanobacterium thermoautotrophicum)	ScNifHMt	O27602	MFQQLKIVGRQKHTSGNVEDGEWCMVRKIAIYGKGGIGKSTTQQNTAAAMSYFHGKNVMIHGCDPKADSTRLILGGKMQTTMMDTLRELGEVACTPDKVIETGFGGIKCVESGGPEPGVGCAGRGVITAITLMERHGVYEKDLDFVFFDVLGDVVCGGFAMPVRDGKAEEIYIVASGEMMALYAANNICKGMVKYARQSGVRLGGIICNSRNVDGEKELLEEFCERIGTQMIHFVPRDNIVQKAEFNKKSVIEFDPECNQSQEYRELARKIIENKDFVIPEPMTMDEMEELVVKYGVMD	299	65.1	0.014
Frankia sp. (strain FaC1)	ScNifHFs	P46034	MRQIAFYGKGGIGKSTTQQNTMAAMAEMGKKVMIVGCDPKADSTRLILHSKAQTSVIQLAAEKGSVEDLELDEVLVEGQWGIKCVESGGPEPAVGCAGRGVITSINYLEEAGAYEDLDFVTYDVLGDVVCGGFAMPIRQGKAQEIYIVTSGEMMAMYAANNIARGVLKYAHSGGVRLGGLICNSRNTDREDELIMELARRLNTQMIHFIPRNNVVQHAELRRMTVIEYDPKNSQADQYRELARKIVDNDMKTIPTPITMDELEELLIEFGIMQQEDESIIAKAAAVA	287	78.6	no similarity
Zymomonas mobilis subsp. mobilis (strain ATCC 31821 / ZM4 / CP4)	ScNifHZm	Q5NLG3	MSKIRQIAFYGKGGIGKSTTSQNTLAALVELGQKILIVGCDPKADSTRLILNSKAQDTVLSLAAEAGSVEDLELEDVLKLGYKDIKCVESGGPEPGVGCAGRGVITSINFLEENGAYDDVDYVSYDVLGDVVCGGFAMPIRENKAQEIYIVMSGEMMALYAANNIAKGILKYAGTGGVRLGGLICNERQTDREYELAEALAKRLNSKLIHFVPRNNIVQHAELRKQTVLQYAPDSDQANEYRELARKIHENSGKGTIPTPITMEELEEMLLEFGIMKTEEQELAELAAKESAVAK	295	71.2	no similarity
Firmicutes bacterium CAG:536	ScNifHFb	R6A079	MLKCAIYGKGGIGKSTITSNLAAAFSQLGKKVIQIGCDPKADSTIQLLHGDGVMPVMNYLRDHDEDPSLDEIMKIGYGGVRCIETGGPTPGLGCAGRGIITTFSLLEELELFEKEKPDVVLYDVLGDVVCGGFAVPIREGYANQVLIVTSGEKMALYAANNIYTAVENFKDRSYAKVKGLILNRRNVPNEENKVAAFAQERGLEIVADIPRSDAINEFEDQGKTLVEGNANDPVSQRFINLAKCLWEQSL	250	45.2	no similarity
Leptolyngbya boryana (strain Dg5)	ScNifHLb	A0A1Z4JL50	MSDENIRQIAFYGKGGIGKSTTSQNTIAALAEMGERIMIVGCDPKADSTRLMLHSKAQTTILHLAAERGAVEDLELEEVLLTGYRDVKCVESGGPEPGVGCAGRGIITAINFLEENGAYEDLDFVSYDVLGDVVCGGFAMPIREGKAQEIYIVTSGEMMAMYAANNIARGILKYAHSGGVRLGGLICNSRKVDREIELIETLAQRLNTQMIHFVPRDNIVQHAELRRMTVNEYAPDSAQAQEYATLARKIKDNTNLTIPTPISMDELEDLLVEFGLLGGDEEYEKAIKQDLAKAGA	296	76	no similarity on Leptolyngbia sp.
Dehalococcoides ethenogenes (strain 195) (Dehalococcoides mccartyi 195)	ScNifHDe	Q3Z7C7	MRKVAIYGKGGIGKSTTTQNTVAALAEMGRKVLVVGCDPKADSTRLLLGGLAQKTVLDTLREEGEDVELDLVRKTGFGNTLCVESGGPEPGVGCAGRGIITAVNLMEQLGGYESDSPLDYVFYDVLGDVVCGGFAMPIREGKAEEVYIVCSGEMMAMYAANNICKGIRKFADAGSVKLGGLICNSRMVDNEKEMIAEFAKRLGTQMIHFVPRDNDVQRAEINKKTVIEWNPQAKQADEYRALAKAIDNNQMFVVPKPISVDELESLLVEFGVIS	274	70	no similarity
Frankia alni (strain ACN14A)	ScNifHFa	I8QRM4	MRQIAFYGKGGIGKSTTQQNTMAAMAEMGQRVMIVGCDPKADSTRLILHSKAQTSVIQLAAEKGSVEDLELDEVLVEGQWGIKCVESGGPEPGVGCAGRGVITSITYLEEAGAYEDLDFVTYDVLGDVVCGGFAMPIRQGKAQEIYIVTSGEMMAMYAANNIARGILKYAHSGGVRLGGLICNSRKTDREDELIMELARRLNTQMIHFIPRNNVVQHAELRRMTVIEYDPKNSQADEYRQLANKIVNNDMKTIPTPITMDELEELLIDFGIMAQEDESVIGKAAAVA	287	77	no similarity
Peptide		UniProt number	Amino acid sequence	Length (amino acids)
COX4 mitochondria targeting sequence		P04037	MLSLRQSIRFFKPATRTLCSSRYLLQQKP	29
TS-tag		-	WSHPQFEKGGGSGGGSGGSAWSHPQFEK	28
Final COX4-TS sequence until Met of NifH		-	MLSLRQSIRFFKPATRTLCSSRYLLQQKPSAWSHPQFEKGGGSGGGSGGSAWSHPQFEKGS	61
a The E value for the most similar gene of the corresponding organism genome is shown. Analysis was performed using Basic Local Alignment Search Tool (National Center for Biotechnology Information, U.S. National Library of Medicine) with the A. vinelandii NifM protein sequence (UniProt number C1DH25) as search query (tblastn). Altschul SF, Gish W, Miller W, Myers EW, Lipman DJ. Basic local alignm…
b Links provided for proteins with E value < 0.001.

## Sheet: DNA information
Organism	nifH DNA sequence	Length (base pairs)
Bradyrhizobium japonicum (strain USDA 6)	ATGGCCTCCTTGAGACAAATTGCTTTTTATGGTAAAGGTGGCATCGGTAAGTCTACTACTTCTCAAAACACTTTGGCTGCTTTAGCTGAAATGGGTCAAAAGATTTTGATCGTTGGTTGTGATCCAAAGGCTGATTCTACTAGATTGATCTTGCATGCTAAAGCCCAAGATACCATTTTGTCTTTAGCTGCTTCTGCTGGTTCTGTCGAAGATTTGGAATTGGAAGATGTTATGAAGGTTGGCTACCAAGATATCAGATGTGTTGAATCTGGTGGTCCAGAACCAGGTGTTGGTTGCGCTGGTAGAGGTGTTATTACTTCTATTAACTTCTTGGAAGAGAACGGTGCCTACGAAAACATTGATTACGTTTCTTACGATGTCTTGGGTGATGTTGTTTGT…	885
Rhizobium leguminosarum bv. trifolii (strain WSM1689)	ATGGCTGCCTTGAGACAAATTGCTTTTTATGGTAAAGGTGGCATCGGTAAGTCTACTACTTCTCAAAACACTTTGGCTGCTTTGGTTGAATTGGGTCAAAAGATTTTGATCGTTGGTTGTGATCCAAAGGCTGATTCTACCAGATTGATCTTGAATTCTAAGGCCCAAGGTACTGTTTTGGATTTGGCTGCAACAAAAGGTTCCGTTGAAGATTTGGAATTGGGTGATGTTTTGAAAACTGGTTACGGTGGTATTAAGTGCGTTGAATCTGGTGGTCCAGAACCAGGTGTTGGTTGCGCTGGTAGAGGTGTTATTACTTCTATTAACTTCTTGGAAGAGAACGGTGCCTACGATGATGTTGATTATGTTTCCTACGATGTTTTGGGTGACGTTGTTTGT…	888
Azotobacter vinelandii (strain DJ / ATCC BAA-1303)	ATGGCTATGAGACAATGTGCCATCTATGGTAAAGGTGGTATTGGTAAATCTACCACCACTCAAAATTTGGTTGCTGCTTTGGCTGAAATGGGTAAAAAGGTTATGATCGTTGGTTGTGATCCAAAGGCTGATTCTACTAGATTGATCTTGCATTCCAAGGCTCAAAACACCATTATGGAAATGGCTGCTGAAGCTGGTACTGTTGAAGATTTGGAATTGGAAGATGTTTTGAAGGCTGGTTATGGTGGTGTTAAGTGTGTTGAATCTGGTGGTCCAGAACCAGGTGTTGGTTGCGCTGGTAGAGGTGTTATTACTGCTATTAACTTCTTGGAAGAAGAGGGCGCTTACGAAGATGATTTGGATTTTGTTTTCTACGACGTTTTGGGTGATGTTGTTTGT…	873
Herbaspirillum seropedicae (strain SmR1)	ATGGCCTCCTTGAGACAAATTGCTTTTTATGGTAAAGGTGGCATCGGTAAGTCTACTACTTCTCAAAACACTTTGGCTGCTTTGGCTCAAATGGGTCAAAGAATTTTGATCGTTGGTTGTGATCCAAAGGCTGATTCTACTAGATTGATCTTGCATGCTAAAGCCCAAGATACCATTTTGTCTTTAGCTGCTGATGCTGGTTCTGTCGAAGATTTGGAATTGGAAGATGTTATGAAGATCGGCTACCAAAACATCAGATGTGTTGAATCTGGTGGTCCAGAACCAGGTGTTGGTTGCGCTGGTAGAGGTGTTATTACTTCTATTAACTTCTTGGAAGAAGAAGGCGCTTACGACGATACTGATTATGTTTCTTACGATGTCTTGGGTGATGTTGTTTGT…	879
Sinorhizobium meliloti (strain SM11)	ATGGCTGCCTTGAGACAAATTGCTTTTTATGGTAAAGGTGGCATCGGTAAGTCTACTACTTCTCAAAACACTTTGGCTGCTTTGGTTGATTTGGGTCAAAAGATTTTGATCGTTGGTTGTGATCCAAAGGCTGATTCTACCAGATTGATTTTGAATGCTAAGGCTCAAGATACCGTCTTGCATTTGGCTGCAACTGAAGGTTCTGTTGAAGATTTGGAATTGGAGGATGTTTTGAAGGTTGGTTACAGAGGTATTAAGTGCGTTGAATCTGGTGGTCCAGAACCAGGTGTTGGTTGCGCTGGTAGAGGTGTTATTACTTCTATTAACTTCTTGGAAGAGAACGGTGCCTACAACGATGTTGATTATGTTTCCTATGATGTCTTGGGTGATGTTGTTTGT…	894
Nostoc sp. (strain PCC 7120 / SAG 25.82 / UTEX 2576)	ATGACCGACGAAAACATTAGACAAATTGCCTTCTATGGTAAAGGTGGTATCGGTAAGTCTACTACTTCTCAAAACACTTTGGCTGCTATGGCTGAAATGGGTCAAAGAATTATGATCGTTGGTTGTGATCCAAAGGCTGATTCTACTAGATTGATGTTGCATTCTAAGGCTCAAACTACCGTTTTACATTTGGCTGCAGAAAGAGGTGCTGTTGAAGATTTGGAATTGCACGAAGTTATGTTGACTGGTTTCAGAGGTGTTAAGTGTGTTGAATCTGGTGGTCCAGAACCAGGTGTTGGTTGCGCTGGTAGAGGTATTATTACTGCTATTAACTTCTTGGAAGAGAACGGTGCTTATCAAGACTTGGATTTCGTTTCCTATGATGTTTTGGGTGATGTT…	900
Gloeothece sp. KO68DGA	ATGAGACAAATTGCCTTCTACGGTAAAGGTGGTATTGGTAAATCTACCACTTCTCAAAACACCATTGCTGCTTTGGCTGAAACTAACAGAATTATGATCGTTGGTTGTGATCCAAAGGCTGATTCTACTAGATTGATGTTGCATACCAAGGCTCAAACTACCATATTGCATTTGGCTGCTGAAAGAGGTACTGTCGAAGATATTGAATTGGAAGAAGTCTTGTTGGAAGGTTATCAAGGTGTTAAGTGTGTTGAATCTGGTGGTCCAGAACCAGGTGTTGGTTGCGCTGGTAGAGGTATTATTACTGCTATTAACTTCTTGGAAGAGGAAGGTGCTTACGAAGATTTGGATTTCGTTTCCTATGATGTTTTGGGTGATGTTGTTTGTGGTGGTTTTGCT…	873
Gluconacetobacter diazotrophicus (strain ATCC 49037 / DSM 5601 / PAl5)	ATGTCCAAGTTGAGACAAATTGCCTTCTATGGTAAAGGTGGTATCGGTAAGTCTACTACTTCTCAAAACACTTTGGCTGCCTTGGTTGAAATGGGTCAAAAGATTTTGATCGTTGGTTGTGATCCAAAGGCTGATTCTACCAGATTGATTTTGAATGCTAAGGCCCAAGATACCGTTTTGTCTTTAGCTGCTGAAGCTGGTTCTGTTGAAGATTTGGAATTGGAAGATGTCTTGAAGATCGGTTACAAGGGTATTAAGTGTGTTGAATCTGGTGGTCCAGAACCAGGTGTTGGTTGCGCTGGTAGAGGTGTTATTACTTCTATTAACTTCTTGGAAGAGAACGGTGCCTACGATGATGTTGATTATGTTTCCTATGATGTCTTGGGTGATGTTGTTTGT…	897
Roseiflexus sp. (strain RS-1)	ATGAGACAAGTTGCCTTTTACGGTAAAGGTGGTATTGGTAAATCTACTACCCAACAAAACACTGCTGCTGCTTTGGCTTCTATGGGTTATAGATTGATGGTTGTTGGTTGTGATCCAAAGGCTGATTGCACTAGATTGCTATTGAGAGGTGTTAGACAACCATCTGTTTTGGATACCTTGAGAGATGTTGGTCCAGAATCTGTTCAATTGGAAAAGGTTGTTGTTCAAGGTTACGGTGGTGTTAAGTGTGTTGAATCTGGTGGTCCTGAACCAGGTGTTGGTTGCGGTGGTAGAGGTGTAATTACTGCTATTCAAACTTTGGAAACCTTGGGTGCTTACAAGGATGATTTGGATTACGTTTTCTACGATGTTTTGGGTGATGTTGTTTGTGGTGGTTTT…	822
Geobacter sulfurreducens (strain ATCC 51573 / DSM 12127 / PCA)	ATGAGACAAGTTGCCATCTATGGTAAAGGTGGTATTGGTAAATCTACCACCACTCAAAACACTGTTGCTGGTTTGGCTACTTTGGGTAAAAAGGTTATGATCGTTGGTTGTGATCCAAAGGCTGATTCTACTAGATTGATCTTGCATGCTAAGGCTCAAGATACCGTTATGGATTTGGTTAGAGATATGGGTACTGTTGAGGACTTGGAATTGGAAGATGTTTTGAAGGTTGGTTTCAAGGATATCAAGTGCGTTGAATCTGGTGGTCCAGAACCAGGTGTTGGTTGCGCTGGTAGAGGTGTTATTACTGCTATTAACTTCTTGGAAGAAAACGGTGCTTACACCCCAGATTTGGATTTTGTTTTCTACGATGTTTTGGGTGATGTTGTTTGTGGTGGT…	870
Pseudomonas stutzeri (strain DSM 4166 / CMT.9.A)	ATGGCTATGAGACAATGTGCCATCTATGGTAAAGGTGGTATTGGTAAATCTACCACCACTCAAAATTTGGTTGCTGCTTTGGCTGAATTGGGTAAAAAGGTTATGATCGTTGGTTGTGATCCAAAGGCTGATTCTACTAGATTGATCTTGCATTCCAAGGCTCAAAACACCATTATGGAAATGGCTGCTGAAGCTGGTACTGTTGAAGATTTGGAATTGGAGGATGTTTTGAAAACTGGTTACGGTGATATCAAGTGCGTTGAATCTGGTGGTCCAGAACCAGGTGTTGGTTGCGCTGGTAGAGGTGTTATTACTGCTATTAACTTCTTGGAAGAAGAGGGCGCTTACGAAGATGATTTGGATTTTGTTTTCTACGACGTTTTGGGTGATGTTGTTTGT…	879
Nostoc sp. (strain PCC 6720) (Anabaenopsis circularis)	ATGACCGACGAAAACATTAGACAAATTGCCTTCTATGGTAAAGGTGGTATCGGTAAGTCTACTACTTCTCAAAACACTTTGGCTGCTATGGCTGAAATGGGTCAAAGAATTATGATCGTTGGTTGTGATCCAAAGGCTGATTCTACTAGATTGATGTTGCATGCTAAGGCTCAAACTACTGTTTTACATTTGGCTGCAGAAAGAGGTGCTGTTGAAGATTTGGAATTGCACGAAGTTATGTTGACTGGTTTCAGAGGTGTTAGATGTGTTGAATCTGGTGGTCCAGAACCAGGTGTTGGTTGCGCTGGTAGAGGTATTATTACTGCTATTAACTTCTTGGAAGAGAACGGTGCTTATCAAGACTTGGATTTCGTTTCCTATGATGTTTTGGGTGATGTT…	888
Ruminococcus albus (strain SY3)	ATGGCCAAAGAATTGAGACAAATTGCCATCTATGGTAAAGGTGGTATCGGTAAGTCTACTACTACTCAAAATTTGACCGCTGGTTTGGTTGAAAGGGGTAACAATGTTATGGTTGTTGGTTGTGATCCAAAGGCTGATTCTACTAGATTGCTGTTAGGTGGCTTGCATCAAAAGACTGTTTTGGATACTTTGAGAGATCAAGGTGAGGACGAAATTGAATTGGATGCCATTTTGAAAGAGGGTTTCATGGGTACTAAGTGCGTTGAATCTGGTGGTCCAGAACCAGGTGTTGGTTGCGCTGGTAGAGGTATTATTACTTCTATTGGTTTGTTGGAAAGGTTGGGTGCTTACACTGAAGATTTGGATTACGTTTTCTACGATGTTTTGGGTGATGTTGTT…	858
Paenibacillus sabinae (strain T27)	ATGTCCAAGAAGCCAAGACAAATTGCCTTTTATGGTAAAGGTGGTATCGGTAAGTCTACCACTTCTCAAAACACTTTGGCTCAATTGGCTACTACTTTCGGTCAGAAAATTATGATCGTTGGTTGTGATCCAAAGGCCGATTCTACTAGATTGATTTTGAACACCAAGGCTCAACAAACCGTTTTACATTTGGCTGCTGAAATGGGTTCTGTCGAAGATTTGGAATTGGAAGATGTTGTTTCTACCGGTTTCGGTGATATTTTGTGTGTTGAATCTGGTGGTCCAGAACCAGGTGTTGGTTGCGCTGGTAGAGGTATTATTACTTCTATCAACTTCTTGGAAGAACAGGGTGCTTATGATGGTATGGATTTCATCTCTTACGATGTTTTGGGTGATGTT…	891
Syntrophobacter fumaroxidans (strain DSM 10017 / MPOB)	ATGAGAAAGATTGCCATCTACGGTAAAGGTGGTATTGGTAAATCTACCACTACTCAAAACACTGTTGCTGGTTTGGCTGAAATGGGTAGAAAAGTTATGGTTGTTGGTTGTGATCCAAAGGCTGATTCTACTAGATTGCTATTAGGTGGCTTGTCTCAAAAGACCGTTTTGGATACTTTGAGAACCGAAGGTGAAGATGTTGAATTGGATGATATCAGAAAGGTCGGCTTCTCTAAGTCTATTTGTGTTGAATCTGGTGGTCCAGAACCAGGTGTTGGTTGCGCTGGTAGAGGTATTATTACTTCCATTAACTTGTTGGAACAGTTGGGTGCTTATGCTTCTACTCAAGCTTTGGATTACGTTTTCTACGATGTTTTGGGTGATGTTGTTTGTGGTGGT…	825
Clostridium pasteurianum (strain BC1)	ATGAGACAAGTTGCCATCTATGGTAAAGGTGGTATTGGTAAATCTACGACTACTCAGAATTTGACCTCTGGTTTACATGCCATGGGTAAAAAGATTATGGTTGTTGGTTGTGATCCAAAGGCTGATTCTACTAGATTGCTATTAGGTGGTTTGGCCCAAAAGTCTGTTTTGGATACTTTGAGAGAAGAAGGTGAGGACGTTGAATTGGATTCCATTTTGAAAGATGGTTACGGTGGTATCAGATGCGTTGAATCTGGTGGTCCAGAACCAGGTGTTGGTTGCGCTGGTAGAGGTATTATTACTTCCATTAACATGTTGGAACAGTTGGGTGCTTACACCGATGATTTGGATTACGTTTTCTACGATGTTTTGGGTGATGTTGTTTGTGGTGGTTTTGCT…	822
Rhodopseudomonas palustris	ATGGCCTTGAGACAAATTGCCTTTTATGGTAAAGGTGGTATCGGTAAGTCTACCACTTCTCAAAACACTTTGGCTGCTTTGGTTGATTTGGGTCAAAAGATTTTGATCGTTGGTTGTGATCCAAAGGCTGATTCTACCAGATTGATTTTGAACACCAAGATGCAAGATACCGTTTTGTCTTTAGCTGCTGAAGCTGGTTCTGTTGAAGATTTGGAATTGGAAGATGTTATGAAGGTCGGTTACAAGGGTATTAAGTGTACCGAAGCTGGTGGTCCAGAACCAGGTGTTGGTTGCGCTGGTAGAGGTGTTATTACTGCTATTAACTTCTTGGAAGAAAACGGTGCCTACGAAAACGTTGATTACGTTTCTTATGATGTCTTGGGTGATGTTGTTTGTGGT…	897
Rhodobacter capsulatus (strain ATCC BAA-309 / NBRC 16581 / SB1003)	ATGGGCAAGTTGAGACAAATTGCCTTTTATGGTAAAGGTGGTATCGGTAAGTCTACCACTTCTCAAAACACTTTGGCTGCTTTGGTTGAAATGGGTCAAAAGATTTTGATCGTTGGTTGTGATCCAAAGGCTGATTCTACCAGATTGATTTTGAACACCAAGTTGCAAGATACCGTCTTGCATTTGGCTGCAGAAGTTGGTTCTGTTGAAGATTTGGAAGTTGAAGATGTTGTCAAGATCGGTTACAAGGGTATTAAGTGTACTGAAGCTGGTGGTCCAGAACCAGGTGTTGGTTGCGCTGGTAGAGGTGTTATTACTGCTATTAACTTCTTGGAAGAAAACGGTGCCTACGATGATGTTGATTACGTTTCTTATGATGTCTTGGGTGATGTTGTTTGT…	888
Gloeothece citriformis (strain PCC 7424)/ Cyanothece sp. PCC 7424	ATGAGACAAATTGCCTTCTACGGTAAAGGTGGTATTGGTAAATCTACCACTTCTCAAAACACTTTGGCTGGTATGGCTCAAAACGGTAACAGAATTATGATCGTTGGTTGTGATCCAAAGGCTGATTCTACCAGATTGATTTTGAACACCAAGGCTCAAGTTACCGTATTGCATTTGGCTGCTGAAAGAGGTGCTGTTGAAGATTTGGAATTGGAAGATGTTTTGTTGCAAGGTTTCGCCGATATTAAGTGTGTTGAATCTGGTGGTCCAGAACCAGGTGTTGGTTGCGCTGGTAGAGGTATTATTACTGCTATTAACTTCTTGGAAGAGGAAGGTGCTTACGAGGATTTGGATTTTGTTTCCTATGATGTTTTGGGTGATGTTGTTTGTGGTGGTTTT…	900
Nostoc azollae (strain 0708) (Anabaena azollae (strain 0708))	ATGGCCATCGATAAGAAGATTAGACAAATTGCCTTCTACGGTAAAGGTGGTATTGGTAAATCTACCACTTCTCAAAACACTTTGGCTGCTATGGCTGAAATGGGTCAAAGAATTTTGATCGTTGGTTGTGATCCAAAGGCTGATTCTACTAGATTGATGTTGCATTCTAAGGCTCAAACTACCGTTTTACATTTGGCTGCAGAAAGAGGTGCTGTTGAAGATTTGGAATTGCACGAAGTTATGTTGACTGGTTTCAGAGGTGTTAAGTGTGTTGAATCTGGTGGTCCAGAACCAGGTGTTGGTTGCGCTGGTAGAGGTATTATTACTGCTATTAACTTCTTGGAAGAGAACGGTGCTTACCAAGATGTTGATTTCGTTTCCTATGATGTTTTGGGTGAT…	900
Synechococcus sp. (strain JA-2-3B'a(2-13)) (Cyanobacteria bacterium Yellowstone B-Prime)	ATGAGACAAATTGCCTTCTACGGTAAAGGTGGTATTGGTAAATCTACCACTTGTCAAAACACTGTTGCTGGTATGGCTGAATTGGGTCAAAGAATTATGATCGTTGGTTGTGATCCAAAGGCTGATTCTACTAGATTGATGTTGCATTGCAAGGCTCAAACTACTGTTTTACATTTGGCTGCTGAAAGGGGTTCTGTTGAAGATGTTGAATTGGAAGAAGTTGTCTTGACTGGTTACAGAGGTGTTAGATGTGTTGAATCTGGTGGTCCAGAACCAGGTGTTGGTTGCGCTGGTAGAGGTATTATTACTGCTATTAACTTCTTGGAAGAGAACGGTGCTTACGAAGATTTGGATTTCGTTTGCTATGATGTTTTGGGTGATGTTGTTTGTGGTGGTTTT…	879
Geobacter metallireducens (strain GS-15 / ATCC 53774 / DSM 7210)	ATGAGACAAATTGCCATCTACGGTAAAGGTGGTATTGGTAAATCTACCACTACTCAAAACACTGTTGCTGGTTTGGCTTCTTTGGGTAAAAAGGTTATGATCGTTGGTTGTGATCCAAAGGCTGATTCTACTAGATTGATCTTGCATGCTAAAGCTCAAGCTACCGTTATGGATAAGGTTAGAGAATTGGGTACTGTTGAGGATTTGGAATTGGATGATATCTTGAAGGTTGGTTACGGTGATGTTAAGTGTGTTGAATCTGGTGGTCCAGAACCAGGTGTTGGTTGCGCTGGTAGAGGTGTTATTACTGCTATTAACTTCTTGGAAGAAAACGGTGCTTACACCGATGATTTGGATTTCGTTTTCTACGATGTTTTGGGTGATGTTGTTTGTGGTGGT…	870
Azospirillum brasilense	ATGTCCTTGAGACAAATTGCCTTCTATGGTAAAGGTGGTATCGGTAAGTCTACTACTTCTCAAAACACTTTGGCTGCCTTGGTTGAATTGGATCAAAAGATTTTGATTGTCGGTTGCGATCCAAAGGCTGATTCTACCAGATTGATTTTACATGCTAAGGCTCAAGATACCGTCTTGCATTTGGCTGCTGAAGCTGGTTCTGTTGAAGATTTGGAATTGGAAGATGTCTTGAAGATCGGTTACAAGGGTATTAAGTGTGTTGAATCTGGTGGTCCAGAACCAGGTGTTGGTTGTGCTGGTAGAGGTGTTATTACTTCTATCAACTTCTTGGAAGAAAACGGTGCCTACGATGATGTTGATTACGTTTCTTATGATGTCTTGGGTGATGTTGTTTGTGGT…	882
Azoarcus sp. (strain BH72)	ATGGCCAAGTTGAGACAATGTGCTATCTATGGTAAAGGTGGTATCGGTAAGTCTACTACTACTCAAAATTTGGTTGCTGCTTTGGCTGAAGCTGGTAAAAAAGTTATGATCGTTGGTTGTGATCCAAAGGCTGATTCTACTAGATTGATCTTGCATTCTAAGGCTCAAACCACCGTTATGCATTTGGCTGCTGAAGCAGGTTCTGTTGAAGATTTGGAATTGGATGATGTTTTGTCCGTTGGTTTTGGTGGTGTTAAGTGTGTTGAATCTGGTGGTCCAGAACCAGGTGTTGGTTGCGCTGGTAGAGGTGTTATTACTGCTATTAACTTCTTGGAAGAAGAGGGCGCTTACGACGATGAATTGGATTTTGTTTTCTACGATGTTTTGGGTGATGTTGTT…	894
Methanothermobacter marburgensis (strain ATCC BAA-927 / DSM 2133 / JCM 14651 / NBRC 100331 / OCM 82 / Marburg) (Methanobacterium thermoautotrophicum)	ATGGTTAGAAAGATTGCCATCTACGGTAAAGGTGGTATTGGTAAATCTACTACCCAACAAAACACTGCTGCTGCTATGTCTTACTTTCATGGTAAGAACGTTATGATCCATGGTTGTGATCCAAAGGCTGATTCTACCAGATTGATTTTAGGTGGTAAGATGCAAACCACCATGATGGATACTTTGAGAGAATTAGGTGAAGGTGCTTGTACTCCAGATAAGGTTATTGAAACTGGTTTCGGTGGTATCAGATGTGTTGAATCTGGTGGTCCAGAACCAGGTGTTGGTTGTGCTGGTAGAGGTGTTATTACTGCTATTACCTTGATGGAAAGACACGGTGTTTACGAAAACGATTTGGACTTCGTTTTCTTCGATGTTTTGGGTGATGTTGTTTGTGGT…	828
Methanocaldococcus infernus (strain DSM 11812 / JCM 15783 / ME)	ATGTCCTTCGACGAAATTGCTCCAAACGCTAAAAAAGTTGCCATCTATGGTAAAGGTGGTATCGGTAAATCTACCACTACTCAAAACACTGCTGCTGCTTTGGCTTACTACTACAAATTGAAGGGTATGATCCATGGTTGTGATCCAAAAGCTGATTCTACCAGAATGATCTTGCATGGTAAACCACAAGAAACCGTTATGGATGTTTTGAGAGAAGAGGGTGAAGAAGGTGTTACTTTGGAAAAGGTTAGAAAGGTTGGTTTCTGTGGTATCTACTGTGTTGAATCTGGTGGTCCAGAACCAGGTGTTGGTTGTGCTGGTAGAGGTGTTATTACTGCTGTTAACTTGATGAAGGAATTAGGTGGTTATCCAGATGACTTGGACTTCTTGTTTTTCGAT…	855
Chlorobium tepidum (strain ATCC 49652 / DSM 12025 / NBRC 103806 / TLS)	ATGAGAAAGGTTGCCATCTATGGTAAAGGTGGTATTGGTAAATCTACCACCACTCAAAACACTGTTGCTGGTTTGGCTGAAGCTGGTAAAAAAGTTATGGTTGTTGGTTGTGATCCAAAGGCTGATTCTACTAGATTGCTGTTAGGTGGCTTGCAACAAAAGACTGTTTTGGATACTTTGAGAGAAGAAGGTGAAGAAGTTGAATTGGAGGACATCATCAAAGAGGGTTACAGAAACACTAGATGTACTGAATCTGGTGGTCCAGAACCAGGTGTTGGTTGCGCTGGTAGAGGTATTATTACTTCTGTTAACTTGTTGGAACAGTTGGGTGCTTATGATGACGAATGGGAATTAGACTACGTTTTCTACGATGTTTTGGGTGATGTTGTTTGTGGTGGT…	825
Hydrogenobacter thermophilus (strain DSM 6534 / IAM 12695 / TK-6)	ATGAGACAAATTGCCATCTACGGTAAAGGTGGTATTGGTAAATCTACCACTACTCAAAACACTGTTGCTGCTTTGGCTGAAGCTGGTAGAAAATGTTTTATCGTTGGTTGTGATCCAAAGGCCGATTCTACCAGATTGATATTGCATGTTAAGGCCCAATCTACCGTTATGCATTTGGCTGCTGAAAGAGGTGCTGTTGAAGATTTGGATTTGGATGAAGTTATGTTGGTTGGTTTCGGTGGTATTAAGTGTGTTGAATCTGGTGGTCCAGAACCAGGTGTTGGTTGCGCTGGTAGAGGTGTTATTACTGCTATTAACTTCTTGGAAGAAAACGGTGCCTTCGATGATGATTTGGACTACGTTTTTTACGATGTTTTGGGTGATGTTGTTTGTGGTGGT…	840
Methanothermobacter thermautotrophicus (strain ATCC 29096 / DSM 1053 / JCM 10044 / NBRC 100330 / Delta H) (Methanobacterium thermoautotrophicum)	ATGTTCCAGCAATTGAAGATCGTCGGTAGACAAAAACATACCTCTGGTAATGTTGAAGATGGTGAATGGTGTATGGTTAGAAAGATTGCCATCTATGGTAAAGGTGGTATCGGTAAGTCTACTACTCAACAAAACACTGCTGCTGCTATGTCTTACTTTCATGGTAAGAACGTTATGATCCATGGTTGTGATCCAAAGGCTGATTCTACCAGATTGATTTTAGGTGGTAAGATGCAAACCACCATGATGGATACTTTGAGAGAATTGGGTGAAGTTGCTTGTACTCCAGATAAGGTTATTGAAACTGGTTTCGGTGGTATCAAGTGTGTTGAATCTGGTGGTCCAGAACCAGGTGTTGGTTGTGCTGGTAGAGGTGTTATTACTGCTATTACCTTGATG…	900
Frankia sp. (strain FaC1)	ATGAGACAAATTGCCTTCTACGGTAAAGGTGGTATTGGTAAATCTACTACCCAACAAAACACAATGGCTGCTATGGCTGAAATGGGTAAAAAGGTTATGATCGTTGGTTGTGATCCAAAGGCTGATTCTACTAGATTGATCTTGCATTCTAAGGCCCAAACCTCTGTTATTCAATTGGCTGCTGAAAAGGGTTCCGTTGAAGATTTGGAATTGGATGAAGTTTTGGTCGAAGGTCAATGGGGTATTAAGTGTGTTGAATCTGGTGGTCCAGAACCAGCTGTTGGTTGCGCTGGTAGAGGTGTTATTACTTCTATTAACTACTTGGAAGAGGCTGGTGCTTATGAGGATTTGGATTTTGTTACCTACGATGTTTTGGGTGATGTTGTTTGTGGTGGTTTT…	864
Zymomonas mobilis subsp. mobilis (strain ATCC 31821 / ZM4 / CP4)	ATGTCCAAGATTAGACAAATCGCCTTCTATGGTAAAGGTGGTATTGGTAAATCTACCACCTCTCAAAACACTTTGGCTGCTTTGGTTGAATTGGGTCAAAAGATTTTGATCGTTGGTTGTGATCCAAAGGCTGATTCTACCAGATTGATCTTGAATTCCAAGGCTCAAGATACCGTTTTGTCTTTAGCTGCTGAAGCTGGTTCTGTTGAAGATTTGGAATTGGAAGATGTCTTGAAGTTGGGTTACAAGGATATCAAGTGTGTTGAATCTGGTGGTCCAGAACCAGGTGTTGGTTGCGCTGGTAGAGGTGTTATTACTTCTATTAACTTCTTGGAAGAGAACGGTGCCTACGATGATGTTGATTATGTTTCCTATGATGTCTTGGGTGATGTTGTTTGT…	888
Firmicutes bacterium CAG:536	ATGTTGAAGTGTGCCATCTATGGTAAAGGTGGTATTGGTAAATCTACCATCACTTCTAATTTGGCTGCTGCCTTTTCTCAGTTGGGTAAAAAGGTTATTCAAATCGGTTGTGATCCAAAGGCCGATTCTACCATTCAATTATTGCATGGTGATGGTGTTATGCCCGTTATGAATTACTTGAGAGATCACGATGAAGATCCATCCTTGGACGAAATTATGAAGATTGGTTATGGTGGTGTCAGATGCATTGAAACTGGTGGTCCAACTCCAGGTTTGGGTTGTGCTGGTAGAGGTATTATTACTACGTTCTCCTTGTTGGAAGAGTTGGAGTTGTTCGAAAAAGAAAAGCCAGATGTTGTCTTGTACGATGTTTTGGGTGATGTTGTTTGTGGTGGTTTT…	753
Leptolyngbya boryana (strain Dg5)	ATGTCTGACGAAAACATTAGACAAATTGCTTTCTACGGTAAGGGTGGTATTGGTAAGTCTACTACTTCTCAAAACACTATTGCTGCTTTGGCTGAAATGGGTGAAAGAATTATGATTGTTGGTTGTGACCCAAAGGCTGACTCTACTAGATTGATGTTGCACTCTAAGGCTCAAACTACTATTTTGCACTTGGCTGCTGAAAGAGGTGCTGTTGAAGACTTGGAATTGGAAGAAGTTTTGTTGACTGGTTACAGAGACGTTAAGTGTGTTGAATCTGGTGGTCCAGAACCAGGTGTTGGTTGTGCTGGTAGAGGTATTATTACTGCTATTAACTTCTTGGAAGAAAACGGTGCTTACGAAGACTTGGACTTCGTTTCTTACGACGTTTTGGGTGACGTT…	891
Dehalococcoides ethenogenes (strain 195) (Dehalococcoides mccartyi 195)	ATGAGAAAGGTTGCTATTTACGGTAAGGGTGGTATTGGTAAGTCTACTACTACTCAAAACACTGTTGCTGCTTTGGCTGAAATGGGTAGAAAGGTTTTGGTTGTTGGTTGTGACCCAAAGGCTGACTCTACTAGATTGTTGTTGGGTGGTTTGGCTCAAAAGACTGTTTTGGACACTTTGAGAGAAGAAGGTGAAGACGTTGAATTGGACTTGGTTAGAAAGACTGGTTTCGGTAACACTTTGTGTGTTGAATCTGGTGGTCCAGAACCAGGTGTTGGTTGTGCTGGTAGAGGTATTATTACTGCTGTTAACTTGATGGAACAATTGGGTGGTTACGAATCTGACTCTCCATTGGACTACGTTTTCTACGACGTTTTGGGTGACGTTGTTTGTGGTGGT…	825
Frankia alni (strain ACN14A)	ATGAGACAAATTGCTTTCTACGGTAAGGGTGGTATTGGTAAGTCTACTACTCAACAAAACACTATGGCTGCTATGGCTGAAATGGGTCAAAGAGTTATGATTGTTGGTTGTGACCCAAAGGCTGACTCTACTAGATTGATTTTGCACTCTAAGGCTCAAACTTCTGTTATTCAATTGGCTGCTGAAAAGGGTTCTGTTGAAGACTTGGAATTGGACGAAGTTTTGGTTGAAGGTCAATGGGGTATTAAGTGTGTTGAATCTGGTGGTCCAGAACCAGGTGTTGGTTGTGCTGGTAGAGGTGTTATTACTTCTATTACTTACTTGGAAGAAGCTGGTGCTTACGAAGACTTGGACTTCGTTACTTACGACGTTTTGGGTGACGTTGTTTGTGGTGGTTTC…	864
Part	DNA sequence	Length (base pairs)
cox4 mitochondria targeting sequence	ATGCTTTCACTTAGACAATCTATTAGATTTTTCAAGCCAGCTACAAGAACTTTGTGTTCTTCTAGATATCTTCTTCAGCAAAAACCT	87
ts-tag	TGGAGTCATCCTCAGTTTGAGAAAGGTGGAGGTTCAGGTGGTGGAAGCGGTGGATCTGCTTGGTCACATCCACAATTTGAAAAA	84
Final cox4-ts sequence until ATG of nifH	ATGCTTTCACTTAGACAATCTATTAGATTTTTCAAGCCAGCTACAAGAACTTTGTGTTCTTCTAGATATCTTCTTCAGCAAAAACCTTCAGCATGGAGTCATCCTCAGTTTGAGAAAGGTGGAGGTTCAGGTGGTGGAAGCGGTGGATCTGCTTGGTCACATCCACAATTTGAAAAAGGATCC	183
